# Supplementary material for: New records of amphipod crustaceans along the Israeli Mediterranean coast, including a rare Mediterranean endemic species, Maera schieckei Karaman & Ruffo, 1971
Source: Biodivers Data J. 2020 Jul 31;8:e53864. doi: 10.3897/BDJ.8.e53864 (PMC7413914; doi:10.3897/BDJ.8.e53864)
Supplement: XML Treatment for Maera schieckei [file BDJ.8.e53864-treatment1.xml]

<!DOCTYPE tp:taxon-treatment
  PUBLIC "-//TaxonX//DTD Taxonomic Treatment Publishing DTD v0 20100105//EN" "tax-treatment-NSO.dtd">
<tp:taxon-treatment xmlns:tp="http://www.plazi.org/taxpub"><tp:treatment-meta><mixed-citation publication-type="journal"><person-group><name><surname>Lo Brutto</surname><given-names>Sabrina</given-names></name><name><surname>Iaciofano</surname><given-names>Davide</given-names></name></person-group><article-title>New records of amphipod crustaceans along the Israeli Mediterranean coast, including a rare Mediterranean endemic species, <italic><tp:taxon-name><tp:taxon-name-part taxon-name-part-type="genus" reg="Maera">Maera</tp:taxon-name-part> <tp:taxon-name-part taxon-name-part-type="species" reg="schieckei">schieckei</tp:taxon-name-part></tp:taxon-name></italic> Karaman &amp; Ruffo, 1971</article-title><source>Biodivers Data J</source><day>31</day><month>7</month><year>2020</year><volume>8</volume><pub-id pub-id-type="doi">10.3897/BDJ.8.e53864</pub-id></mixed-citation></tp:treatment-meta><tp:nomenclature><tp:taxon-name><object-id xmlns:xlink="http://www.w3.org/1999/xlink" content-type="arpha" xlink:type="simple">C0AB6DEA-14F2-55D4-8A87-232DC75D970B</object-id><tp:taxon-name-part taxon-name-part-type="genus">Maera</tp:taxon-name-part> <tp:taxon-name-part taxon-name-part-type="species">schieckei</tp:taxon-name-part><object-id xmlns:xlink="http://www.w3.org/1999/xlink" xlink:type="simple" object-id-type="Encyclopedia of Life">https://eol.org/pages/46530501</object-id><object-id xmlns:xlink="http://www.w3.org/1999/xlink" xlink:type="simple" object-id-type="Catalogue of Life">http://www.catalogueoflife.org/annual-checklist/2019/details/species/id/ea87d3953b995921e521c66e0eac83a6</object-id><object-id xmlns:xlink="http://www.w3.org/1999/xlink" xlink:type="simple" object-id-type="World Amphipoda Database">http://www.marinespecies.org/amphipoda/aphia.php?p=taxdetails&amp;id=102825</object-id></tp:taxon-name><tp:taxon-authority>Karaman and Ruffo, 1971</tp:taxon-authority><tp:nomenclature-citation-list><tp:nomenclature-citation><tp:taxon-name><tp:taxon-name-part taxon-name-part-type="genus" reg="Maera">Maera</tp:taxon-name-part> <tp:taxon-name-part taxon-name-part-type="species" reg="schieckei">schieckei</tp:taxon-name-part></tp:taxon-name><comment> described in <xref ref-type="bibr" rid="B5704435">Karaman and Ruffo 1971</xref>: p. 132, fig. 11-13</comment></tp:nomenclature-citation></tp:nomenclature-citation-list></tp:nomenclature><tp:treatment-sec sec-type="materials"><title>Materials</title><list list-type="alpha-lower" list-content="occurrences"><list-item><p><bold>Type status:</bold> <named-content xmlns:xlink="http://www.w3.org/1999/xlink" content-type="dwc:typeStatus" xlink:type="simple">Other material</named-content>. <bold>Occurrence:</bold> catalogNumber: <named-content xmlns:xlink="http://www.w3.org/1999/xlink" content-type="dwc:catalogNumber" xlink:type="simple">MZPA-AMPH-0027</named-content>; recordedBy: <named-content xmlns:xlink="http://www.w3.org/1999/xlink" content-type="dwc:recordedBy" xlink:type="simple">S. Piraino</named-content>; sex: <named-content xmlns:xlink="http://www.w3.org/1999/xlink" content-type="dwc:sex" xlink:type="simple">5 females</named-content>; lifeStage: <named-content xmlns:xlink="http://www.w3.org/1999/xlink" content-type="dwc:lifeStage" xlink:type="simple">adult</named-content>; <bold>Taxon:</bold> scientificName: <named-content xmlns:xlink="http://www.w3.org/1999/xlink" content-type="dwc:scientificName" xlink:type="simple"><italic><tp:taxon-name><tp:taxon-name-part taxon-name-part-type="genus" reg="Maera">Maera</tp:taxon-name-part> <tp:taxon-name-part taxon-name-part-type="species" reg="schieckei">schieckei</tp:taxon-name-part></tp:taxon-name></italic> Karaman and Ruffo, 1971</named-content>; order: <named-content xmlns:xlink="http://www.w3.org/1999/xlink" content-type="dwc:order" xlink:type="simple"><tp:taxon-name><tp:taxon-name-part taxon-name-part-type="order">Amphipoda</tp:taxon-name-part></tp:taxon-name></named-content>; family: <named-content xmlns:xlink="http://www.w3.org/1999/xlink" content-type="dwc:family" xlink:type="simple"><tp:taxon-name><tp:taxon-name-part taxon-name-part-type="family">Maeridae</tp:taxon-name-part></tp:taxon-name></named-content>; subgenus: <named-content xmlns:xlink="http://www.w3.org/1999/xlink" content-type="dwc:subgenus" xlink:type="simple"><tp:taxon-name><tp:taxon-name-part taxon-name-part-type="subgenus">Maera</tp:taxon-name-part></tp:taxon-name></named-content>; specificEpithet: <named-content xmlns:xlink="http://www.w3.org/1999/xlink" content-type="dwc:specificEpithet" xlink:type="simple"><italic><tp:taxon-name><tp:taxon-name-part taxon-name-part-type="genus" reg="Maera"/><tp:taxon-name-part taxon-name-part-type="species" reg="schieckei">schieckei</tp:taxon-name-part></tp:taxon-name></italic></named-content>; scientificNameAuthorship: <named-content xmlns:xlink="http://www.w3.org/1999/xlink" content-type="dwc:scientificNameAuthorship" xlink:type="simple">Karaman and Ruffo, 1971</named-content>; <bold>Location:</bold> locationID: <named-content xmlns:xlink="http://www.w3.org/1999/xlink" content-type="dwc:locationID" xlink:type="simple">Rosh Hanikra</named-content>; waterBody: <named-content xmlns:xlink="http://www.w3.org/1999/xlink" content-type="dwc:waterBody" xlink:type="simple">Mediterranean Sea</named-content>; country: <named-content xmlns:xlink="http://www.w3.org/1999/xlink" content-type="dwc:country" xlink:type="simple">Israel</named-content>; verbatimCoordinateSystem: <named-content xmlns:xlink="http://www.w3.org/1999/xlink" content-type="dwc:verbatimCoordinateSystem" xlink:type="simple"><named-content content-type="dwc:verbatimCoordinates" xlink:type="simple">33°04'20.35''N, 35°05'42.10''E</named-content></named-content>; <bold>Event:</bold> eventDate: <named-content xmlns:xlink="http://www.w3.org/1999/xlink" content-type="dwc:eventDate" xlink:type="simple">2009 June</named-content>; <bold>Record Level:</bold> basisOfRecord: <named-content xmlns:xlink="http://www.w3.org/1999/xlink" content-type="dwc:basisOfRecord" xlink:type="simple">PreservedSpecimen</named-content></p></list-item><list-item><p><bold>Type status:</bold> <named-content xmlns:xlink="http://www.w3.org/1999/xlink" content-type="dwc:typeStatus" xlink:type="simple">Other material</named-content>. <bold>Occurrence:</bold> catalogNumber: <named-content xmlns:xlink="http://www.w3.org/1999/xlink" content-type="dwc:catalogNumber" xlink:type="simple">MZPA-AMPH-0027</named-content>; recordedBy: <named-content xmlns:xlink="http://www.w3.org/1999/xlink" content-type="dwc:recordedBy" xlink:type="simple">S. Piraino</named-content>; sex: <named-content xmlns:xlink="http://www.w3.org/1999/xlink" content-type="dwc:sex" xlink:type="simple">2 females</named-content>; lifeStage: <named-content xmlns:xlink="http://www.w3.org/1999/xlink" content-type="dwc:lifeStage" xlink:type="simple">adult</named-content>; <bold>Taxon:</bold> scientificName: <named-content xmlns:xlink="http://www.w3.org/1999/xlink" content-type="dwc:scientificName" xlink:type="simple"><italic><tp:taxon-name><tp:taxon-name-part taxon-name-part-type="genus" reg="Maera">Maera</tp:taxon-name-part> <tp:taxon-name-part taxon-name-part-type="species" reg="schieckei">schieckei</tp:taxon-name-part></tp:taxon-name></italic> Karaman and Ruffo, 1971</named-content>; order: <named-content xmlns:xlink="http://www.w3.org/1999/xlink" content-type="dwc:order" xlink:type="simple"><tp:taxon-name><tp:taxon-name-part taxon-name-part-type="order">Amphipoda</tp:taxon-name-part></tp:taxon-name></named-content>; family: <named-content xmlns:xlink="http://www.w3.org/1999/xlink" content-type="dwc:family" xlink:type="simple"><tp:taxon-name><tp:taxon-name-part taxon-name-part-type="family">Maeridae</tp:taxon-name-part></tp:taxon-name></named-content>; subgenus: <named-content xmlns:xlink="http://www.w3.org/1999/xlink" content-type="dwc:subgenus" xlink:type="simple"><tp:taxon-name><tp:taxon-name-part taxon-name-part-type="subgenus">Maera</tp:taxon-name-part></tp:taxon-name></named-content>; specificEpithet: <named-content xmlns:xlink="http://www.w3.org/1999/xlink" content-type="dwc:specificEpithet" xlink:type="simple"><italic><tp:taxon-name><tp:taxon-name-part taxon-name-part-type="genus" reg="Maera"/><tp:taxon-name-part taxon-name-part-type="species" reg="schieckei">schieckei</tp:taxon-name-part></tp:taxon-name></italic></named-content>; scientificNameAuthorship: <named-content xmlns:xlink="http://www.w3.org/1999/xlink" content-type="dwc:scientificNameAuthorship" xlink:type="simple">Karaman and Ruffo, 1971</named-content>; <bold>Location:</bold> locationID: <named-content xmlns:xlink="http://www.w3.org/1999/xlink" content-type="dwc:locationID" xlink:type="simple">Haifa</named-content>; waterBody: <named-content xmlns:xlink="http://www.w3.org/1999/xlink" content-type="dwc:waterBody" xlink:type="simple">Mediterranean Sea</named-content>; country: <named-content xmlns:xlink="http://www.w3.org/1999/xlink" content-type="dwc:country" xlink:type="simple">Israel</named-content>; verbatimCoordinateSystem: <named-content xmlns:xlink="http://www.w3.org/1999/xlink" content-type="dwc:verbatimCoordinateSystem" xlink:type="simple"><named-content content-type="dwc:verbatimCoordinates" xlink:type="simple">32°48'47.42''N, 34°57'16.15''E</named-content></named-content>; <bold>Event:</bold> eventDate: <named-content xmlns:xlink="http://www.w3.org/1999/xlink" content-type="dwc:eventDate" xlink:type="simple">2009 June</named-content>; <bold>Record Level:</bold> basisOfRecord: <named-content xmlns:xlink="http://www.w3.org/1999/xlink" content-type="dwc:basisOfRecord" xlink:type="simple">PreservedSpecimen</named-content></p></list-item></list></tp:treatment-sec><tp:treatment-sec sec-type="Description"><title>Description</title><p><bold>Body</bold>: Body slender, up to 6 mm long (Fig. <xref ref-type="fig" rid="F5701780">2</xref>A). <bold>Head</bold>: Lateral cephalic lobes rounded, antennal sinus shallow; eyes subrounded. Antenna 1 length about 1/2 body, peduncle articles 1-2 subequal, article 3 shorter; flagellum with 9 articles, shorter than peduncle; accessory flagellum with 5 articles. Antenna 2, article 3 of peduncle 2× as long as broad, article 4 longer than 5, flagellum with 5-6 articles; antennal gland cone reaching tip of peduncle article 3. Mandibular palp article 1 with distal tooth, article 2 longer than 3. <bold>Pereon</bold>: Coxae 1-4 short, coxa 1 with anterodistal corner acutely produced. Gnathopod 1 carpus longer than propodus, propodus ovate; palm oblique, convex; dactylus with 1 anterior seta. Gnathopod 2 carpus short, propodus large, subtrapezoidal, twice as long as broad; palm with a median excavation (in male, palm slightly oblique, with deep medial excavation flanked by 2 strong teeth, defined by 2 spines and a small tooth; dactylus stout, with row of setae on anterior margin (Fig. <xref ref-type="fig" rid="F5701780">2</xref>B, D). Peraeopods 3-4 slender. Peraeopods 5-7 relatively slender, basis almost 2× as long as broad, posterodistal lobe present; dactylus half-length of propodus, nail short, anterior margin with 1-3 minute teeth. <bold>Pleon</bold>: Epimeral plates 1-2 with small posterodistal tooth. Epimeral plate 3 postero-distal corner produced with several teeth (Fig. <xref ref-type="fig" rid="F5701780">2</xref>C). Uropod 1 peduncle with 1 ventro-facial spine, rami subequal. Uropod 2 shorter than uropod 1, rami subequal. Uropod 3 stout, not exceeding tip of uropod 1, peduncle as long as rami; rami subequal, 1-articulate with distal spines as long as rami. Telson nearly as long as broad, deeply cleft. Telson lobes bifurcate with 2 long distal spines (of unequal length) and 3 plumose setae.</p></tp:treatment-sec><tp:treatment-sec sec-type="Distribution"><title>Distribution</title><p>Mediterranean. Italy: Tyrrhenian Sea, Gulf of Naples (<xref ref-type="bibr" rid="B5704435">Karaman and Ruffo 1971</xref>). Spain: Menorca Channel (<xref ref-type="bibr" rid="B5732289">Junoy and Viéitez 2008</xref>). Algeria: Bay of Oran (<xref ref-type="bibr" rid="B5701804">Bakalem et al. 2014</xref>). Italy: Gulf of Castellammare (<xref ref-type="bibr" rid="B5732270">Lo Brutto 1991</xref>); Turkey: Bay of Izmir (<xref ref-type="bibr" rid="B5732299">Kocataş and Katağan 1978</xref>, <xref ref-type="bibr" rid="B5701901">Çinar et al. 2006</xref>); Anamur Bay (<xref ref-type="bibr" rid="B5701814">Bakir and Katağan 2014</xref>); Israel: Haifa Bay (Fig. <xref ref-type="fig" rid="F5701801">3</xref>). General: Mediterranean endemic.</p></tp:treatment-sec><tp:treatment-sec sec-type="Notes"><title>Notes</title><p>Five species of <italic><tp:taxon-name><tp:taxon-name-part taxon-name-part-type="genus" reg="Maera">Maera</tp:taxon-name-part></tp:taxon-name></italic> have been recorded in the Mediterranean Sea: <italic><tp:taxon-name><tp:taxon-name-part taxon-name-part-type="genus" reg="Maera">M.</tp:taxon-name-part> <tp:taxon-name-part taxon-name-part-type="species" reg="grossimana">grossimana</tp:taxon-name-part></tp:taxon-name></italic> (Montagu, 1808), <italic><tp:taxon-name><tp:taxon-name-part taxon-name-part-type="genus" reg="Maera">M.</tp:taxon-name-part> <tp:taxon-name-part taxon-name-part-type="species" reg="hirondellei">hirondellei</tp:taxon-name-part></tp:taxon-name></italic> Chevreux, 1900, <italic><tp:taxon-name><tp:taxon-name-part taxon-name-part-type="genus" reg="Maera">M.</tp:taxon-name-part> <tp:taxon-name-part taxon-name-part-type="species" reg="pachytelson">pachytelson</tp:taxon-name-part></tp:taxon-name></italic> Karaman &amp; Ruffo, 1971, <italic><tp:taxon-name><tp:taxon-name-part taxon-name-part-type="genus" reg="Maera">M.</tp:taxon-name-part> <tp:taxon-name-part taxon-name-part-type="species" reg="schieckei">schieckei</tp:taxon-name-part></tp:taxon-name></italic> and <italic><tp:taxon-name><tp:taxon-name-part taxon-name-part-type="genus" reg="Maera">M.</tp:taxon-name-part> <tp:taxon-name-part taxon-name-part-type="species" reg="sodalis">sodalis</tp:taxon-name-part></tp:taxon-name></italic> Karaman &amp; Ruffo, 1971 (accessed at <ext-link xmlns:xlink="http://www.w3.org/1999/xlink" ext-link-type="uri" xlink:href="http://www.marinespecies.org/amphipoda" xlink:type="simple">http://www.marinespecies.org/amphipoda</ext-link> on 05-04-2020). <italic><tp:taxon-name><tp:taxon-name-part taxon-name-part-type="genus" reg="Maera">Maera</tp:taxon-name-part> <tp:taxon-name-part taxon-name-part-type="species" reg="schieckei">schieckei</tp:taxon-name-part></tp:taxon-name></italic> is distinguished from congeneric Mediterranean species by the presence of a median U-shaped excavation in the palm of the second gnathopods and several teeth on the posterodistal corner of third epimeral plate (character not always appreciable) (Fig. <xref ref-type="fig" rid="F5701780">2</xref>B, C, D). The genus <italic><tp:taxon-name><tp:taxon-name-part taxon-name-part-type="genus" reg="Maera">Maera</tp:taxon-name-part></tp:taxon-name></italic>, erected by <xref ref-type="bibr" rid="B5758451">Leach (1814)</xref>, is one of the oldest amphipod genera, which has undergone extensive revision, throughout which <italic><tp:taxon-name><tp:taxon-name-part taxon-name-part-type="genus" reg="Maera">Maera</tp:taxon-name-part> <tp:taxon-name-part taxon-name-part-type="species" reg="schieckei">schieckei</tp:taxon-name-part></tp:taxon-name></italic> has maintained its original name and taxonomic position.</p><p>The specimens described in this study corresponds to the morphology of <italic><tp:taxon-name><tp:taxon-name-part taxon-name-part-type="genus" reg="Maera">Maera</tp:taxon-name-part> <tp:taxon-name-part taxon-name-part-type="species" reg="schieckei">schieckei</tp:taxon-name-part></tp:taxon-name></italic> as described by <xref ref-type="bibr" rid="B5704435">Karaman and Ruffo 1971</xref> and available also in <xref ref-type="bibr" rid="B5733752">Ruffo (1982)</xref>.</p></tp:treatment-sec><tp:treatment-sec><!--Section generated to contain objects referenced in tp:taxon-treatment.--><fig id="F5701780" position="float" orientation="portrait"><object-id xmlns:xlink="http://www.w3.org/1999/xlink" content-type="arpha" xlink:type="simple">E469DBF4-2A21-5E18-BBDB-16301CF15F53</object-id><object-id xmlns:xlink="http://www.w3.org/1999/xlink" content-type="doi" xlink:type="simple">10.3897/BDJ.8.e53864.figure2</object-id><label>Figure 2.</label><caption><p><italic><tp:taxon-name><tp:taxon-name-part taxon-name-part-type="genus" reg="Maera">Maera</tp:taxon-name-part> <tp:taxon-name-part taxon-name-part-type="species" reg="schieckei">schieckei</tp:taxon-name-part></tp:taxon-name></italic> Karaman &amp; Ruffo, 1971; <bold>A.</bold> Lateral habitus; <bold>B.</bold> Second gnathopod female; <bold>C.</bold> Illustration of the third epimeral plate, with focus on the postero-distal corner teeth; <bold>D.</bold> Illustration of the second gnathopod male (Gn2 male) and female (Gn2 female).</p></caption><graphic xmlns:xlink="http://www.w3.org/1999/xlink" xlink:href="bdj-08-e53864-g002.jpg" position="float" id="oo_397639.jpg" orientation="portrait" xlink:type="simple"><uri content-type="original_file" xlink:type="simple">https://binary.pensoft.net/fig/397639</uri></graphic></fig><fig id="F5701801" position="float" orientation="portrait"><object-id xmlns:xlink="http://www.w3.org/1999/xlink" content-type="arpha" xlink:type="simple">B4D514ED-C918-5AF5-815D-6DD27CB6BB49</object-id><object-id xmlns:xlink="http://www.w3.org/1999/xlink" content-type="doi" xlink:type="simple">10.3897/BDJ.8.e53864.figure3</object-id><label>Figure 3.</label><caption><p>Records of <italic><tp:taxon-name><tp:taxon-name-part taxon-name-part-type="genus" reg="Maera">Maera</tp:taxon-name-part> <tp:taxon-name-part taxon-name-part-type="species" reg="schieckei">schieckei</tp:taxon-name-part></tp:taxon-name></italic> in the Mediterranean Sea pointed out in the map below.</p><p>Details of the records in the Table above, from the following references: <xref ref-type="bibr" rid="B5701804">Bakalem et al. 2014</xref>, <xref ref-type="bibr" rid="B5701814">Bakir and Katağan 2014</xref>, <xref ref-type="bibr" rid="B5701901">Çinar et al. 2006</xref>, <xref ref-type="bibr" rid="B5732289">Junoy and Viéitez 2008</xref>, <xref ref-type="bibr" rid="B5704435">Karaman and Ruffo 1971</xref>, <xref ref-type="bibr" rid="B5732299">Kocataş and Katağan 1978</xref>, <xref ref-type="bibr" rid="B5732270">Lo Brutto 1991</xref>.</p></caption><graphic xmlns:xlink="http://www.w3.org/1999/xlink" xlink:href="bdj-08-e53864-g003.png" position="float" id="oo_397733.PNG" orientation="portrait" xlink:type="simple"><uri content-type="original_file" xlink:type="simple">https://binary.pensoft.net/fig/397733</uri></graphic></fig></tp:treatment-sec><ref-list><ref id="B5704435"><element-citation xmlns:xlink="http://www.w3.org/1999/xlink" publication-type="article" xlink:type="simple"><person-group person-group-type="author"><name name-style="western"><surname>Karaman</surname><given-names>G.</given-names></name><name name-style="western"><surname>Ruffo</surname><given-names>S.</given-names></name></person-group><year>1971</year><article-title>Contributo alla conoscenza delle specie mediterranee del genere <italic><tp:taxon-name><tp:taxon-name-part taxon-name-part-type="genus" reg="Maera">Maera</tp:taxon-name-part></tp:taxon-name></italic> (<tp:taxon-name><tp:taxon-name-part taxon-name-part-type="subphylum">Crustacea</tp:taxon-name-part></tp:taxon-name> <tp:taxon-name><tp:taxon-name-part taxon-name-part-type="order">Amphipoda</tp:taxon-name-part></tp:taxon-name>).</article-title><source>Memorie del Museo Civico di Storia Naturale di Verona</source><volume>9</volume><fpage>113</fpage><lpage>176</lpage></element-citation></ref><ref id="B5732289"><element-citation xmlns:xlink="http://www.w3.org/1999/xlink" publication-type="conference-preoceeding" xlink:type="simple"><person-group person-group-type="author"><name name-style="western"><surname>Junoy</surname><given-names>J.</given-names></name><name name-style="western"><surname>Viéitez</surname><given-names>J. M.</given-names></name></person-group><year>2008</year><source>Informe sobre los trabajos realizados en el Laboratorio de Bentos de la Universidad de Alcalá con las muestras recogidas durante la campaña CALMEN07</source><conf-name>Convenio SGM‐UAH</conf-name></element-citation></ref><ref id="B5701804"><element-citation xmlns:xlink="http://www.w3.org/1999/xlink" publication-type="article" xlink:type="simple"><person-group person-group-type="author"><name name-style="western"><surname>Bakalem</surname><given-names>Ali</given-names></name><name name-style="western"><surname>Dauvin</surname><given-names>Jean-Claude</given-names></name><name name-style="western"><surname>Grimes</surname><given-names>Samir</given-names></name></person-group><year>2014</year><article-title>New marine amphipod records on the Algerian coast</article-title><source>Journal of the Marine Biological Association of the United Kingdom</source><volume>94</volume><issue>4</issue><fpage>753</fpage><lpage>762</lpage><pub-id pub-id-type="doi">10.1017/s0025315414000125</pub-id></element-citation></ref><ref id="B5732270"><element-citation xmlns:xlink="http://www.w3.org/1999/xlink" publication-type="thesis" xlink:type="simple"><person-group person-group-type="author"><name name-style="western"><surname>Lo Brutto</surname><given-names>S.</given-names></name></person-group><year>1991</year><source>Il popolamento ad Anfipodi del Golfo di Castellammare (Sicilia, Italia meridionale) MSc Life Science</source><publisher-name>Università degli Studi di Palermo</publisher-name></element-citation></ref><ref id="B5732299"><element-citation xmlns:xlink="http://www.w3.org/1999/xlink" publication-type="conference-preoceeding" xlink:type="simple"><person-group person-group-type="author"><name name-style="western"><surname>Kocataş</surname><given-names>A.</given-names></name><name name-style="western"><surname>Katağan</surname><given-names>T.</given-names></name></person-group><year>1978</year><source>Türkiye Denizleri Littoral Bentik Amphipodları ve Yayılışları.</source><conf-name>Proje No: TBAG, 223, 63.</conf-name></element-citation></ref><ref id="B5701901"><element-citation xmlns:xlink="http://www.w3.org/1999/xlink" publication-type="article" xlink:type="simple"><person-group person-group-type="author"><name name-style="western"><surname>Çinar</surname><given-names>Melih Ertan</given-names></name><name name-style="western"><surname>Katağan</surname><given-names>Tuncer</given-names></name><name name-style="western"><surname>Öztürk</surname><given-names>Bilal</given-names></name><name name-style="western"><surname>Egemen</surname><given-names>Özdemir</given-names></name><name name-style="western"><surname>Ergen</surname><given-names>Zeki</given-names></name><name name-style="western"><surname>Kocatas</surname><given-names>Ahmet</given-names></name><name name-style="western"><surname>Önen</surname><given-names>Mesut</given-names></name><name name-style="western"><surname>Kirkim</surname><given-names>Fevzi</given-names></name><name name-style="western"><surname>Bakir</surname><given-names>Kerem</given-names></name><name name-style="western"><surname>Kurt</surname><given-names>Güley</given-names></name><name name-style="western"><surname>Dagli</surname><given-names>Ertan</given-names></name><name name-style="western"><surname>Kaymakçi</surname><given-names>Asli</given-names></name><name name-style="western"><surname>Açik</surname><given-names>Sermin</given-names></name><name name-style="western"><surname>Dogan</surname><given-names>Alper</given-names></name><name name-style="western"><surname>Özcan</surname><given-names>Tahir</given-names></name></person-group><year>2006</year><article-title>Temporal changes of soft-bottom zoobenthic communities in and around Alsancak Harbor (Izmir Bay, Aegean Sea), with special attention to the autecology of exotic species</article-title><source>Marine Ecology</source><volume>27</volume><issue>3</issue><fpage>229</fpage><lpage>246</lpage><pub-id pub-id-type="doi">10.1111/j.1439-0485.2006.00102.x</pub-id></element-citation></ref><ref id="B5701814"><element-citation xmlns:xlink="http://www.w3.org/1999/xlink" publication-type="article" xlink:type="simple"><person-group person-group-type="author"><name name-style="western"><surname>Bakir</surname><given-names>Ahmet Kerem</given-names></name><name name-style="western"><surname>Katağan</surname><given-names>Tuncer</given-names></name></person-group><year>2014</year><article-title>Distribution of littoral benthic amphipods off the Levantine coast of Turkey with new records</article-title><source>Turkish Journal of Zoology</source><volume>38</volume><fpage>23</fpage><lpage>34</lpage><pub-id pub-id-type="doi">10.3906/zoo-1302-35</pub-id></element-citation></ref><ref id="B5758451"><element-citation xmlns:xlink="http://www.w3.org/1999/xlink" publication-type="chapter" xlink:type="simple"><person-group person-group-type="author"><name name-style="western"><surname>Leach</surname><given-names>W. E.</given-names></name></person-group><year>1814</year><chapter-title>Article Crustaveology</chapter-title><person-group person-group-type="editor"><name name-style="western"><surname>Leach</surname><given-names>W. E.</given-names></name></person-group><source>The Edinburgh Encyclopaedia</source><volume>7</volume></element-citation></ref><ref id="B5733752"><element-citation xmlns:xlink="http://www.w3.org/1999/xlink" publication-type="book" xlink:type="simple"><person-group person-group-type="author"><name name-style="western"><surname>Ruffo</surname><given-names>S.</given-names></name></person-group><year>1982</year><source>The <tp:taxon-name><tp:taxon-name-part taxon-name-part-type="order">Amphipoda</tp:taxon-name-part></tp:taxon-name> of the Mediterranean.</source><edition>Part 1</edition><volume>13</volume><publisher-name>Mémoires de l’Institut Océanographique</publisher-name><publisher-loc>Monaco</publisher-loc><size units="page">I–364</size></element-citation></ref></ref-list></tp:taxon-treatment>
